# Supplementary material for: Simplified Criteria to Assess Long-Term Antiviral Treatment Indication in Chronic HBV-Infected Pregnant Women in Cambodia
Source: Viruses. 2024 Jan 26;16(2):194. doi: 10.3390/v16020194 (PMC10891875; doi:10.3390/v16020194)
Supplement: Supplementary file 1 [file viruses-16-00194-s001.zip]

Archive with 1 entries (1 files):
- viruses-2794399-supplementary.pdf
